# Supplementary material for: Mendelian randomization study of inflammatory bowel disease and bone mineral density
Source: BMC Med. 2020 Nov 10;18:312. doi: 10.1186/s12916-020-01778-5 (PMC7654011; doi:10.1186/s12916-020-01778-5)
Supplement: Supplementary file 1 — Additional file 1 Detailed information of LD-independent SNPs (after clumping process) for exposure (IBD, UC and CD). [file 12916_2020_1778_MOESM1_ESM.xlsx]

## Sheet: IBD snp
SNP	effect_allele	other_allele	beta	se	eaf	samplesize	pval
rs7523442	T	C	0.124537	0.00990061	0.5356	34652	2.76439e-36
rs6588248	G	T	0.0819867	0.0099185	0.5297	34652	1.38484e-16
rs2297559	A	G	0.0741659	0.0110454	0.6822	34652	1.88495e-11
rs59655222	C	T	-0.159253	0.0113704	0.2809	34652	1.43351e-44
rs13407913	G	A	0.0917072	0.00988181	0.4306	34652	1.6885e-20
rs1420098	C	T	-0.0952951	0.0102776	0.3877	34652	1.82516e-20
rs11677953	A	G	0.0790564	0.0100145	0.3969	34652	2.92213e-15
rs6745185	G	T	0.0698267	0.0115253	0.7389	34652	1.37322e-09
rs9836291	A	G	0.160867	0.0105244	0.2878	34652	9.61391e-53
rs3776414	G	T	0.0773716	0.0101613	0.3756	34652	2.65033e-14
rs79980175	C	A	-0.0953162	0.0148313	0.136	34652	1.30404e-10
rs272882	T	G	0.166117	0.0108875	0.6733	34652	1.46656e-52
rs56167332	A	C	0.155855	0.0104967	0.3375	34652	7.16638e-50
rs2328546	C	T	0.0940162	0.0126938	0.8014	34652	1.29718e-13
rs1847472	A	C	-0.0672805	0.0108961	0.3421	34652	6.62857e-10
rs13204742	T	G	0.0916208	0.0147604	0.1267	34652	5.39312e-10
rs62434177	A	G	-0.179105	0.031375	0.03236	34652	1.13951e-08
rs9457247	T	C	0.089151	0.0102086	0.5398	34652	2.48085e-18
rs12722515	A	C	-0.0989022	0.0142955	0.1627	34652	4.56773e-12
rs34779708	G	T	0.106679	0.0102408	0.3512	34652	2.073e-25
rs1250566	A	G	-0.100894	0.0110038	0.3161	34652	4.7698e-20
rs2274351	T	C	0.0604993	0.0104442	0.5373	34652	6.93043e-09
rs559928	C	T	0.094388	0.0129645	0.8128	34652	3.32583e-13
rs1388585	A	G	-0.30489	0.031707	0.98081	34652	6.8533e-22
rs10142466	G	A	-0.0580054	0.010146	0.5065	34652	1.08365e-08
rs55808324	A	G	0.141213	0.016844	0.09318	34652	5.13452e-17
rs367569	T	C	-0.0958166	0.011275	0.2891	34652	1.92664e-17
rs17780256	C	A	-0.083427	0.0125693	0.1927	34652	3.19374e-11
rs259964	G	A	-0.0674584	0.00983489	0.5414	34652	6.92947e-12
rs6062496	A	G	0.123216	0.0102312	0.5694	34652	2.10814e-33
rs1297258	T	C	-0.114524	0.0100654	0.4249	34652	5.37898e-30
rs7608910	G	A	0.126444	0.0100484	0.3909	34652	2.59956e-36
rs6740462	A	C	0.0799597	0.0116057	0.7378	34652	5.59114e-12
rs11691685	G	A	-0.122467	0.0187977	0.08024	34652	7.26942e-11
rs1990760	T	C	-0.0671151	0.0107006	0.6085	34652	3.56246e-10
rs1517352	C	A	0.0778816	0.0102944	0.6048	34652	3.86545e-14
rs72924296	G	A	-0.0638392	0.0112629	0.2696	34652	1.44391e-08
rs35256947	C	T	0.0821647	0.0113176	0.2594	34652	3.87347e-13
rs974801	G	A	-0.0727718	0.0101382	0.3799	34652	7.07457e-13
rs7657746	G	A	-0.0868542	0.0118004	0.244	34652	1.83485e-13
rs71593329	G	T	-0.0978042	0.0126731	0.1998	34652	1.18659e-14
rs4976646	C	T	0.0730113	0.0104794	0.3415	34652	3.23445e-12
rs6456426	A	C	-0.0643405	0.0099028	0.4984	34652	8.18276e-11
rs9273363	A	C	-0.193129	0.0120075	0.2748	34652	3.30217e-58
rs6933404	C	T	0.0957518	0.0122643	0.2108	34652	5.83848e-15
rs2538470	G	A	-0.0675599	0.0101646	0.6378	34652	2.99916e-11
rs7015630	C	T	-0.0627799	0.0113167	0.2657	34652	2.89694e-08
rs4743820	T	C	0.0639523	0.0108526	0.7019	34652	3.79656e-09
rs11236797	A	C	0.150864	0.00996698	0.4444	34652	9.31751e-52
rs1569328	T	C	-0.0809722	0.0136766	0.1702	34652	3.20959e-09
rs2847278	T	C	-0.144528	0.0132236	0.841	34652	8.32722e-28
rs7240004	G	A	-0.0665215	0.0102898	0.3795	34652	1.01436e-10
rs2024092	A	G	0.106813	0.0121076	0.2162	34652	1.1246e-18
rs35164067	A	G	-0.11754	0.0127318	0.2039	34652	2.65705e-20
rs17694108	A	G	0.0857629	0.0111165	0.2797	34652	1.21032e-14
rs6058869	T	C	0.0556615	0.0100037	0.3991	34652	2.63494e-08
rs6074022	T	C	-0.0742587	0.0114338	0.7497	34652	8.32339e-11
rs2836883	A	G	-0.168413	0.0115451	0.2728	34652	3.37831e-48
rs2143178	C	T	-0.176684	0.0137017	0.1658	34652	4.79954e-38
rs12103	C	T	-0.0867354	0.0130755	0.8166	34652	3.2802e-11
rs7547569	C	T	-0.6472	0.0232516	0.06675	34652	1.65196e-170
rs10800309	G	A	-0.132111	0.010405	0.6578	34652	6.1546e-37
rs12411259	A	G	0.0669054	0.0115117	0.2401	34652	6.17504e-09
rs6708373	G	A	0.134178	0.0099341	0.5277	34652	1.42561e-41
rs4692386	C	T	0.0579752	0.0101746	0.593	34652	1.21194e-08
rs7773324	A	G	0.061818	0.0106192	0.6002	34652	5.83687e-09
rs1267499	C	T	0.0821443	0.0125131	0.81	34652	5.21555e-11
rs3801835	T	C	0.064107	0.0106005	0.3447	34652	1.47058e-09
rs11793497	G	A	0.156206	0.0100484	0.423	34652	1.70844e-54
rs2688608	T	G	0.062403	0.00988642	0.557	34652	2.75467e-10
rs6584281	G	A	-0.164639	0.00992861	0.5188	34652	9.36268e-62
rs11230563	T	C	-0.081194	0.0105845	0.348	34652	1.70608e-14
rs648541	G	A	-0.0648616	0.0106716	0.3409	34652	1.21728e-09
rs12318183	A	C	0.109531	0.01008	0.3854	34652	1.66994e-27
rs941823	C	T	0.0830172	0.0115361	0.7509	34652	6.18728e-13
rs9557207	G	A	-0.0878448	0.0120782	0.2231	34652	3.5156e-13
rs17651741	A	G	0.0702476	0.0126505	0.191	34652	2.80892e-08
rs17293632	T	C	0.107165	0.0116106	0.2364	34652	2.70894e-20
rs6500315	G	A	0.0766082	0.0118778	0.7753	34652	1.12065e-10
rs7194886	T	C	-0.126026	0.0100135	0.4357	34652	2.53338e-36
rs2270395	T	C	0.0778411	0.0118554	0.7616	34652	5.17249e-11
rs67643815	T	G	-0.0629092	0.0101798	0.5342	34652	6.41889e-10
rs6111031	T	C	-0.264091	0.0147557	0.1591	34652	1.23225e-71
rs72634258	C	T	-0.126877	0.0139965	0.1757	34652	1.24652e-19
rs34856868	A	G	-0.195275	0.0340546	0.03159	34652	9.79873e-09
rs2974935	T	G	0.0687256	0.0100715	0.4948	34652	8.86748e-12
rs16841904	T	C	0.0986319	0.0121772	0.2028	34652	5.50808e-16
rs3024493	A	C	0.196922	0.0131753	0.1572	34652	1.64778e-50
rs780094	C	T	-0.0783055	0.00996426	0.6051	34652	3.88329e-15
rs11713774	C	T	0.0942858	0.0142704	0.1427	34652	3.91922e-11
rs4703855	T	C	-0.0710611	0.0109034	0.2998	34652	7.15649e-11
rs34804116	A	C	-0.0574631	0.0104322	0.3867	34652	3.62402e-08
rs1363907	A	G	0.0815026	0.0104086	0.4212	34652	4.86519e-15
rs181826	A	C	0.0820444	0.0104471	0.6266	34652	4.05229e-15
rs769177	T	C	0.260903	0.0285603	0.02548	34652	6.5283e-20
rs11152949	G	A	0.105057	0.0106717	0.3195	34652	7.2477e-23
rs9400484	G	A	0.104041	0.0163472	0.09442	34652	1.95975e-10
rs740287	T	G	-0.0808362	0.00996693	0.5409	34652	5.04313e-16
rs7011507	A	G	-0.0846011	0.0150825	0.1233	34652	2.03222e-08
rs1551399	C	A	0.083123	0.0101506	0.6138	34652	2.63512e-16
rs10758669	A	C	-0.148762	0.0102138	0.6504	34652	4.69894e-48
rs7848647	C	T	0.13239	0.0106897	0.6746	34652	3.15791e-35
rs2153283	A	C	-0.0859637	0.0127458	0.217	34652	1.53568e-11
rs10761659	G	A	0.153811	0.0100347	0.5399	34652	4.9705e-53
rs10878386	G	A	-0.109129	0.0187152	0.07781	34652	5.5082e-09
rs12585310	A	G	0.0706485	0.0107636	0.3136	34652	5.24928e-11
rs11117431	G	A	-0.11116	0.0133865	0.1978	34652	1.00763e-16
rs9889296	A	G	-0.104999	0.0112854	0.2723	34652	1.35301e-20
rs7253253	T	G	-0.134424	0.02313	0.95432	34652	6.18586e-09
rs913678	C	T	-0.0691643	0.0105418	0.3293	34652	5.34687e-11
rs77059113	G	T	0.150574	0.0188538	0.06979	34652	1.38963e-15
rs13107612	T	C	0.0732561	0.0108741	0.2969	34652	1.61994e-11
rs7711427	C	A	0.174764	0.0101797	0.613	34652	4.62914e-66
rs9264942	C	T	0.094692	0.0107773	0.3529	34652	1.54703e-18
rs1182188	C	T	-0.0659028	0.0108086	0.2989	34652	1.07912e-09
rs12718244	A	G	0.0761709	0.0100437	0.4081	34652	3.35274e-14
rs6651252	C	T	-0.0908484	0.014833	0.13	34652	9.08239e-10
rs2050392	A	G	0.0691178	0.0102921	0.6003	34652	1.87241e-11
rs2497318	T	C	-0.0635464	0.00989735	0.4504	34652	1.35781e-10
rs12796489	A	C	-0.760367	0.0432241	0.02286	34652	2.87276e-69
rs3184504	C	T	-0.0600317	0.00989211	0.5074	34652	1.28988e-09
rs6561151	A	G	0.1	0.0118661	0.2235	34652	3.53346e-17
rs62037363	C	T	0.0987549	0.0102618	0.3911	34652	6.36209e-22
rs4795397	G	A	0.138343	0.00996661	0.4713	34652	8.30233e-44
rs744166	G	A	-0.100017	0.0102076	0.4204	34652	1.14446e-22
rs1292053	G	A	0.0701035	0.00982936	0.442	34652	9.88781e-13
rs516246	T	C	0.0755599	0.0101797	0.4652	34652	1.14842e-13
rs8127691	C	T	-0.114259	0.0100818	0.6132	34652	8.97842e-30

## Sheet: replication IBD snp
SNP	effect_allele	other_allele	beta	se	eaf	pval	samplesize
rs6588248	G	T	0.0827296	0.0110002	0.537	4.97852e-14	76312
rs6673002	G	T	-0.0898407	0.0157	0.151	1.11199e-08	76312
rs10800309	G	A	-0.139762	0.0116006	0.668	2.56389e-33	76312
rs13387729	G	A	0.0863207	0.0110998	0.42	9.40156e-15	76312
rs2950835	G	A	-0.0676586	0.0110997	0.527	1.438e-09	76312
rs1517352	C	A	0.0749391	0.0112999	0.6	3.28171e-11	76312
rs2930047	C	T	0.0649653	0.0113	0.382	1.027e-08	76312
rs1456896	T	C	0.0889262	0.0118998	0.688	9.75439e-14	76312
rs10781499	A	G	0.176471	0.0111996	0.412	4.38026e-56	76312
rs1250550	A	C	-0.096621	0.0120998	0.324	1.19289e-15	76312
rs7097656	C	T	0.105916	0.0139	0.802	2.0488e-14	76312
rs683078	C	T	-0.0657877	0.011001	0.483	2.427e-09	76312
rs3764147	G	A	0.0923346	0.0128002	0.248	5.63119e-13	76312
rs17293632	T	C	0.0998453	0.0127007	0.235	5.91562e-15	76312
rs243323	G	A	-0.0934903	0.0119989	0.311	6.12068e-15	76312
rs11879191	A	G	-0.121151	0.0138001	0.203	2.0361e-18	76312
rs6142618	G	A	0.0681718	0.0110001	0.564	6.05299e-10	76312
rs1569723	A	C	-0.0811016	0.0124	0.741	6.54938e-11	76312
rs17396847	A	G	-0.0877389	0.0119002	0.385	1.69317e-13	76312
rs4072037	T	C	0.0685928	0.0111988	0.523	6.86894e-10	76312
rs7554511	A	C	-0.148732	0.0125002	0.275	1.24194e-32	76312
rs3024505	A	G	0.198031	0.014601	0.16	6.66346e-42	76312
rs6740462	A	C	0.0704585	0.0125993	0.739	2.35099e-08	76312
rs4626115	T	C	0.105261	0.0154989	0.138	1.10002e-11	76312
rs10516487	A	G	0.064851	0.0118001	0.308	4.43997e-08	76312
rs7724036	T	C	0.203757	0.0190013	0.0944	1.02802e-26	76312
rs6911490	C	T	-0.119559	0.0137991	0.792	3.80365e-18	76312
rs7911264	C	T	0.06145	0.0111	0.519	2.98298e-08	76312
rs108499	T	C	0.0667236	0.0117995	0.317	1.56899e-08	76312
rs559928	C	T	0.0948603	0.0143999	0.821	4.18697e-11	76312
rs6592362	G	A	-0.0704585	0.0125993	0.752	2.32402e-08	76312
rs11564126	G	A	0.341786	0.0342001	0.031	1.66802e-23	76312
rs17085007	C	T	0.104805	0.0143999	0.183	3.75405e-13	76312
rs7495132	T	C	-0.119572	0.0185	0.109	9.482e-11	76312
rs8062405	G	A	0.099268	0.0113002	0.376	1.09094e-18	76312
rs7214193	G	A	-0.0741794	0.0132013	0.223	1.595e-08	76312
rs727088	A	G	-0.0653922	0.0111999	0.516	4.649e-09	76312
rs6062504	G	A	0.1207	0.0120002	0.684	1.09194e-23	76312
rs762422	A	G	-0.117658	0.0112001	0.616	6.52079e-26	76312
rs6426833	A	G	0.122218	0.0110001	0.542	2.01883e-28	76312
rs7608910	G	A	0.131248	0.0112	0.394	8.65366e-32	76312
rs3197999	A	G	0.170586	0.0118012	0.296	1.00693e-47	76312
rs11742570	C	T	0.183442	0.0113	0.605	3.46338e-59	76312
rs1363907	A	G	0.0760347	0.0112009	0.411	8.71164e-12	76312
rs1050152	T	C	0.144966	0.0111013	0.426	4.13809e-39	76312
rs6908425	C	T	0.0980539	0.0135	0.782	3.36977e-13	76312
rs3851228	T	A	0.158644	0.0213	0.073	1.07696e-13	76312
rs6920220	A	G	0.103459	0.0134	0.206	1.00902e-14	76312
rs7749278	C	T	0.0881757	0.0110001	0.468	8.45279e-16	76312
rs798502	C	A	-0.0741794	0.0121997	0.291	1.22899e-09	76312
rs7788750	T	C	0.162969	0.0261014	0.0459	4.43997e-10	76312
rs4246905	C	T	0.148268	0.0125	0.709	2.80414e-32	76312
rs12722515	A	C	-0.090253	0.0155	0.151	5.82197e-09	76312
rs1042058	C	T	0.0709591	0.0111998	0.592	2.09498e-10	76312
rs11230563	T	C	-0.0827296	0.0116002	0.346	9.03233e-13	76312
rs11672983	A	G	0.0676586	0.0112999	0.392	2.48399e-09	76312
rs2823286	A	G	-0.140988	0.0124002	0.292	9.27684e-30	76312
rs2836878	A	G	-0.177095	0.0128999	0.267	7.2711e-43	76312
rs2266959	T	G	0.113329	0.0136987	0.186	1.39316e-16	76312
rs12142199	A	G	-0.0977231	0.0150002	0.811	7.58578e-11	76312
rs2816954	A	T	0.0934903	0.0166995	0.849	2.40497e-08	76312
rs9170	A	G	0.108854	0.0163992	0.122	3.07468e-11	76312
rs13019081	C	A	-0.0962189	0.0113014	0.375	2.99916e-17	76312
rs2382817	C	A	-0.076961	0.0110984	0.592	3.70425e-12	76312
rs13009506	T	G	0.136278	0.0110001	0.523	3.47216e-35	76312
rs6724516	A	G	0.079735	0.0126007	0.72	2.229e-10	76312
rs4921227	G	A	0.147572	0.0115998	0.329	6.18586e-37	76312
rs17119	A	G	0.0934903	0.0141008	0.786	3.07468e-11	76312
rs6927022	G	A	-0.176471	0.0115994	0.465	3.18493e-52	76312
rs4380874	C	T	-0.0944007	0.0112988	0.595	7.12525e-17	76312
rs921720	G	A	0.0882849	0.0113002	0.609	6.70656e-15	76312
rs1516976	C	T	-0.0962189	0.0166008	0.134	5.76899e-09	76312
rs4743820	T	C	0.0704585	0.0122	0.702	6.45402e-09	76312
rs11597483	G	A	0.112497	0.0113999	0.346	5.23721e-23	76312
rs9557195	C	T	-0.10075	0.0133003	0.228	2.36701e-14	76312
rs8005161	T	C	0.144966	0.0190003	0.0887	2.34909e-14	76312
rs12946510	T	C	0.142367	0.0109997	0.465	4.1011e-38	76312
rs17694108	A	G	0.10075	0.012899	0.282	5.84655e-15	76312
rs516246	T	C	0.0657877	0.0111993	0.483	4.32603e-09	76312
rs259964	G	A	-0.0788112	0.0111015	0.536	1.01298e-12	76312
rs2412970	G	A	0.0832729	0.0109	0.457	2.70023e-14	76312
rs35675666	T	G	-0.122055	0.0152001	0.162	1.12305e-15	76312
rs11209026	A	G	-0.70948	0.0262998	0.067	8.12831e-161	76312
rs4656958	G	A	0.0691357	0.0119	0.686	6.79908e-09	76312
rs2488389	A	G	0.0907544	0.0132009	0.22	5.21555e-12	76312
rs7657746	G	A	-0.0953102	0.0129995	0.247	2.75677e-13	76312
rs6879495	T	C	0.0778865	0.0110999	0.531	2.4598e-12	76312
rs1062158	T	C	0.0806579	0.0113986	0.629	1.21199e-12	76312
rs12654812	A	G	0.0676586	0.0119982	0.335	1.67598e-08	76312
rs1847472	A	C	-0.0704225	0.0116001	0.345	1.096e-09	76312
rs1991866	C	G	-0.0672088	0.0111999	0.578	1.64699e-09	76312
rs10758669	A	C	-0.161343	0.0114999	0.651	7.88134e-45	76312
rs10761659	G	A	0.156537	0.0111	0.543	8.46837e-45	76312
rs4409764	G	T	-0.171429	0.0110006	0.509	1.02896e-54	76312
rs907611	A	G	0.076961	0.0120997	0.315	2.69898e-10	76312
rs2155219	T	G	0.138892	0.0111002	0.509	4.23643e-36	76312
rs1558744	A	G	0.110647	0.0111989	0.399	2.63027e-23	76312
rs941823	C	T	0.0804511	0.0128002	0.758	3.83698e-10	76312
rs17835641	C	G	-0.0682788	0.0110002	0.523	4.88304e-10	76312
rs7200798	A	G	0.0629748	0.0110009	0.527	1.27101e-08	76312
rs1872691	A	G	-0.12579	0.0146	0.18	5.58727e-18	76312
rs10521318	T	C	-0.127265	0.0210002	0.0846	1.40799e-09	76312
rs3091316	A	G	-0.113393	0.0123999	0.278	5.25654e-20	76312
rs12942547	G	A	-0.107957	0.0111994	0.42	5.50554e-22	76312
rs1292053	G	A	0.0697789	0.0109	0.446	1.76701e-10	76312
rs1893217	G	A	0.155952	0.0147	0.157	3.04509e-26	76312
rs7240004	G	A	-0.0667236	0.0115991	0.384	9.80596e-09	76312
rs2024092	A	G	0.108854	0.0136	0.215	1.22999e-15	76312
rs8107703	A	G	-0.162166	0.0252	0.946	1.193e-10	76312
rs6017342	C	A	0.119572	0.0125	0.53	1.42692e-21	76312
rs913678	C	T	-0.064851	0.0118001	0.338	4.59198e-08	76312
rs2413583	T	C	-0.181762	0.0151999	0.167	4.40352e-33	76312

## Sheet: UC snp
SNP	effect_allele	other_allele	beta	se	eaf	samplesize	pval
rs10185424	G	T	-0.0965995	0.0125621	0.5396	27432	1.47367e-14
rs4973341	T	C	0.073473	0.0131405	0.6627	27432	2.25336e-08
rs4976646	C	T	0.0787748	0.0132165	0.3415	27432	2.51721e-09
rs4712520	C	T	0.0929892	0.0166206	0.8182	27432	2.20841e-08
rs9271858	G	A	0.122709	0.0129368	0.511	27432	2.41769e-21
rs4380874	C	T	-0.130874	0.0126952	0.5907	27432	6.4254e-25
rs10758669	A	C	-0.143218	0.0128828	0.6504	27432	1.03753e-28
rs11793497	G	A	0.134108	0.0125921	0.423	27432	1.7398e-26
rs2497318	T	C	-0.0714375	0.0125164	0.4504	27432	1.14641e-08
rs55808324	A	G	0.127209	0.021035	0.09318	27432	1.47092e-09
rs7404095	C	T	0.0717686	0.0126826	0.5796	27432	1.52416e-08
rs79045992	A	G	0.118093	0.02083	0.1033	27432	1.43321e-08
rs17694108	A	G	0.0958444	0.0139396	0.2797	27432	6.16737e-12
rs2836883	A	G	-0.227134	0.0147424	0.2728	27432	1.47333e-53
rs12103	C	T	-0.0995588	0.0162944	0.8166	27432	9.96369e-10
rs111830527	A	G	-0.192324	0.0292804	0.05254	27432	5.08745e-11
rs16841904	T	C	0.0860225	0.015305	0.2028	27432	1.90349e-08
rs1990760	T	C	-0.0855732	0.0134145	0.6085	27432	1.7809e-10
rs4676410	A	G	0.142022	0.0157426	0.2038	27432	1.85481e-19
rs9836291	A	G	0.170257	0.0132458	0.2878	27432	8.19785e-38
rs7738430	C	T	0.367964	0.0340763	0.02624	27432	3.50913e-27
rs9271255	T	C	-0.284959	0.013809	0.732	27432	1.31009e-94
rs1077773	A	G	0.0721282	0.012398	0.5238	27432	5.96458e-09
rs12718244	A	G	0.0717762	0.0126545	0.4081	27432	1.4115e-08
rs4747886	T	C	0.0738479	0.0128701	0.4081	27432	9.58341e-09
rs59418206	A	G	0.0735513	0.012978	0.3508	27432	1.45001e-08
rs12796489	A	C	-0.67649	0.0559623	0.02286	27432	1.21787e-33
rs11229555	T	G	-0.0823351	0.0144507	0.2515	27432	1.2147e-08
rs11230563	T	C	-0.0750666	0.0133556	0.348	27432	1.90296e-08
rs61893460	A	G	0.121119	0.0125424	0.4447	27432	4.60363e-22
rs483905	A	G	0.0849927	0.0135107	0.289	27432	3.15929e-10
rs76904798	T	C	0.104624	0.0176013	0.1368	27432	2.77984e-09
rs4456788	A	G	-0.102758	0.0127344	0.6106	27432	7.06968e-16
rs35223180	T	G	-0.141003	0.0175766	0.1791	27432	1.0392e-15
rs6426833	A	G	0.232387	0.0125836	0.536	27432	3.77051e-76
rs3024493	A	C	0.226278	0.0163471	0.1572	27432	1.41971e-43
rs9941524	G	A	0.0977156	0.0127881	0.4559	27432	2.15278e-14
rs13136827	C	T	-0.111814	0.0176452	0.1622	27432	2.34542e-10
rs56167332	A	C	0.141368	0.0131737	0.3375	27432	7.2711e-27
rs34659678	T	C	0.209947	0.0250948	0.05734	27432	5.95251e-17
rs76546301	A	G	0.26496	0.0410174	0.01822	27432	1.04918e-10
rs13255292	T	C	-0.075463	0.0137225	0.3284	27432	3.81514e-08
rs4366152	C	T	0.120371	0.0135814	0.68	27432	7.79471e-19
rs10761659	G	A	0.117315	0.0126238	0.5399	27432	1.49796e-20
rs12318183	A	C	0.162178	0.0126604	0.3854	27432	1.44278e-37
rs9891119	C	A	-0.0895467	0.0133101	0.3536	27432	1.72346e-11
rs8096327	G	A	0.093806	0.0127914	0.3839	27432	2.24233e-13
rs6111031	T	C	-0.260863	0.0190685	0.1591	27432	1.33137e-42
rs4812833	A	G	0.103346	0.0125571	0.5188	27432	1.87068e-16
rs913678	C	T	-0.0757579	0.013301	0.3293	27432	1.22914e-08
rs9611131	C	T	-0.142696	0.0181548	0.1477	27432	3.84326e-15
rs10910092	G	A	-0.0863506	0.0127821	0.4676	27432	1.42266e-11
rs1801274	G	A	-0.170896	0.012653	0.4958	27432	1.4345e-41
rs59655222	C	T	-0.166889	0.0143787	0.2809	27432	3.80978e-31
rs10460566	A	G	-0.0817673	0.0144699	0.7611	27432	1.59643e-08
rs13430791	A	G	0.105886	0.0186614	0.1202	27432	1.39422e-08
rs7608910	G	A	0.127099	0.0126851	0.3909	27432	1.25026e-23
rs3774937	C	T	0.099276	0.0131621	0.3257	27432	4.60787e-14
rs36070529	A	G	-0.091704	0.0160211	0.1999	27432	1.04073e-08
rs1182188	C	T	-0.107615	0.0137507	0.2989	27432	5.03153e-15
rs4728142	A	G	0.0969671	0.0126655	0.439	27432	1.91823e-14
rs4743820	T	C	0.0809228	0.0137572	0.7019	27432	4.04772e-09
rs661054	G	A	-0.124858	0.0135529	0.3408	27432	3.18273e-20
rs1359946	A	G	0.131438	0.0158185	0.1824	27432	9.63829e-17
rs11641184	A	C	0.0780232	0.0124939	0.4762	27432	4.24043e-10
rs11150589	C	T	-0.0798521	0.0127057	0.5268	27432	3.28398e-10
rs4795397	G	A	0.139853	0.012577	0.4713	27432	1.00624e-28
rs6062496	A	G	0.113898	0.0128769	0.5694	27432	9.13903e-19
rs1297256	T	C	-0.10106	0.0127351	0.4249	27432	2.09604e-15
rs7547569	C	T	-0.495701	0.0291648	0.06675	27432	8.70964e-65
rs4656958	G	A	0.0824158	0.0138702	0.6821	27432	2.8167e-09
rs11676348	T	C	0.0744362	0.0124232	0.4763	27432	2.07678e-09
rs3776414	G	T	0.0704798	0.0128464	0.3756	27432	4.10346e-08
rs7711427	C	A	0.088938	0.0127983	0.613	27432	3.67367e-12
rs272882	T	G	0.145856	0.0138588	0.6733	27432	6.66807e-26
rs2516440	A	G	-0.0997745	0.0137762	0.3222	27432	4.40352e-13
rs4947328	G	A	0.239455	0.038129	0.02366	27432	3.38314e-10
rs6920220	A	G	0.146936	0.015222	0.2086	27432	4.77969e-22
rs10748783	A	C	-0.164756	0.0126394	0.5237	27432	7.73393e-39
rs2274351	T	C	0.0710979	0.0130334	0.5373	27432	4.89531e-08
rs941823	C	T	0.108669	0.0146906	0.7509	27432	1.39155e-13
rs17780256	C	A	-0.115389	0.0160316	0.1927	27432	6.12774e-13
rs7240004	G	A	-0.0823655	0.0130179	0.3795	27432	2.49862e-10
rs12720356	C	A	0.153279	0.0227683	0.08572	27432	1.67225e-11
rs11083840	G	T	0.0691316	0.0125262	0.4025	27432	3.41036e-08

## Sheet: replication UC snp
SNP	effect_allele	other_allele	se	beta	eaf	pval	samplesize
rs10797432	T	C	0.0177399	-0.0754781	0.478	2.62422e-12	26897
rs6426833	A	G	0.0180098	0.235343	0.542	2.39221e-68	26897
rs11209026	A	G	0.0411802	-0.520203	0.067	3.20184e-62	26897
rs3197999	A	G	0.019089	0.18648	0.296	5.59629e-36	26897
rs6889364	A	G	0.0257108	0.115113	0.109	2.68782e-11	26897
rs1422878	T	C	0.01855	0.142367	0.354	5.40381e-19	26897
rs6927022	G	A	0.0203604	-0.367591	0.465	4.70977e-133	26897
rs11597483	G	A	0.0184	0.0639133	0.346	3.67502e-09	26897
rs6584283	C	T	0.0177887	-0.164667	0.523	1.91382e-34	26897
rs7134599	A	G	0.0180807	0.144966	0.378	8.5055e-32	26897
rs3742704	C	A	0.03071	0.130151	0.091	1.55299e-08	26897
rs28374715	G	A	0.0204009	-0.0794762	0.262	2.43299e-08	26897
rs12946510	T	C	0.0177702	0.151003	0.465	3.38532e-26	26897
rs12103	C	T	0.0226005	-0.105261	0.818	2.73401e-10	26897
rs7523335	A	G	0.0237201	-0.108142	0.178	2.39718e-13	26897
rs2816954	A	T	0.0293203	0.207024	0.849	4.15719e-15	26897
rs7554511	A	C	0.0202199	-0.162166	0.275	9.74092e-25	26897
rs1016883	A	G	0.0229402	-0.0954102	0.183	2.87303e-08	26897
rs2472649	G	A	0.0290401	0.115299	0.824	2.57199e-08	26897
rs3774959	A	G	0.0187201	0.111541	0.358	3.66185e-12	26897
rs11739663	C	T	0.021279	-0.0692429	0.24	1.81201e-08	26897
rs1050152	T	C	0.0179099	0.0806579	0.426	9.46891e-11	26897
rs798502	C	A	0.0196697	-0.119572	0.291	6.08836e-17	26897
rs4728142	A	G	0.017842	0.0989399	0.444	4.37119e-14	26897
rs10758669	A	C	0.0183899	-0.155293	0.651	6.96466e-29	26897
rs4263839	G	A	0.0192401	0.140297	0.685	5.44127e-18	26897
rs10761659	G	A	0.01784	0.118333	0.543	4.94652e-17	26897
rs2155219	T	G	0.0178602	0.100373	0.509	1.78608e-15	26897
rs561722	T	C	0.01914	-0.113729	0.337	5.14754e-17	26897
rs12933316	T	G	0.0177593	0.10436	0.48	8.52315e-11	26897
rs11150589	C	T	0.0177412	-0.0861777	0.537	6.03698e-10	26897
rs6088765	G	T	0.0180502	0.0760347	0.437	2.20602e-08	26897
rs17396847	A	G	0.01869	-0.182842	0.385	6.4121e-26	26897
rs3749171	T	C	0.0228707	0.154436	0.167	3.06902e-21	26897
rs6437359	G	A	0.0211805	-0.0843411	0.735	8.24309e-09	26897
rs10781499	A	G	0.0179194	0.149282	0.412	3.90122e-28	26897
rs11041476	A	G	0.0189903	0.0778865	0.317	6.98602e-10	26897
rs11168249	C	T	0.0177399	0.0760347	0.467	7.78108e-09	26897
rs7184802	A	G	0.0232198	-0.0864297	0.177	9.105e-09	26897
rs6062504	G	A	0.01939	0.0781778	0.684	7.49376e-11	26897
rs2823272	A	T	0.01973	-0.138458	0.305	5.89522e-15	26897
rs762422	A	G	0.0181602	-0.0870947	0.616	4.75664e-15	26897
rs2413583	T	C	0.02443	-0.145026	0.167	1.15904e-13	26897
rs1801274	G	A	0.0179791	-0.175783	0.491	2.1208e-38	26897
rs2310173	G	T	0.0177115	-0.0907544	0.535	3.89493e-13	26897
rs6911490	C	T	0.0214801	-0.064851	0.792	1.45999e-08	26897
rs17539176	G	A	0.0349101	0.162969	0.07	1.53993e-11	26897
rs6920220	A	G	0.0215695	0.14842	0.206	1.39991e-21	26897
rs483905	A	G	0.0191909	0.0544882	0.292	1.20501e-08	26897
rs11612508	G	A	0.0195902	0.08158	0.267	1.06199e-08	26897
rs17085007	C	T	0.0227301	0.153579	0.183	2.78805e-19	26897
rs7210086	C	A	0.023039	-0.106139	0.203	1.88599e-09	26897
rs7240004	G	A	0.0183704	-0.0841428	0.384	1.309e-09	26897
rs12720356	C	A	0.0308199	0.126633	0.094	3.96798e-10	26897
rs17694108	A	G	0.0196304	0.103459	0.282	8.15831e-13	26897
rs11672983	A	G	0.0184084	0.0934903	0.392	6.49681e-11	26897
rs2836878	A	G	0.02072	-0.236102	0.267	4.61849e-48	26897
rs5763634	C	T	0.0200892	-0.10075	0.74	2.96825e-11	26897
rs2651244	A	G	0.01817	-0.0713886	0.401	2.29097e-08	26897
rs3024505	A	G	0.0232807	0.244514	0.16	6.94065e-41	26897
rs7608910	G	A	0.0180401	0.138021	0.394	6.56599e-25	26897
rs2111485	G	A	0.0180579	-0.08158	0.596	1.93099e-08	26897
rs17229285	T	C	0.0177299	-0.111157	0.504	1.72504e-13	26897
rs1512973	A	G	0.0190601	-0.0922249	0.332	2.49201e-10	26897
rs4722672	T	C	0.0225499	-0.0870947	0.817	2.06101e-08	26897
rs4380874	C	T	0.01795	-0.128393	0.595	2.0649e-26	26897
rs4743820	T	C	0.0196702	0.0790432	0.702	3.60197e-09	26897
rs941823	C	T	0.02084	0.0969515	0.758	2.95325e-11	26897
rs7404095	C	T	0.01797	0.0675297	0.572	1.15401e-08	26897
rs1728785	C	A	0.02134	0.0731085	0.767	3.70997e-08	26897
rs1026916	G	A	0.0188099	0.0887219	0.646	2.79383e-11	26897
rs1893217	G	A	0.0236798	0.142367	0.157	1.40314e-12	26897
rs6017342	C	A	0.0181899	0.205918	0.53	1.43087e-43	26897

## Sheet: CD snp
SNP	effect_allele	other_allele	beta	se	eaf	samplesize	pval
rs17129991	T	C	-0.284461	0.0450901	0.02246	20883	2.81365e-10
rs6679677	A	C	-0.185152	0.0220556	0.09755	20883	4.66659e-17
rs2974935	T	G	0.0755507	0.0121937	0.4948	20883	5.79522e-10
rs10798069	T	G	-0.070387	0.0119822	0.4925	20883	4.24717e-09
rs6738394	A	G	0.0777406	0.011991	0.4519	20883	8.97635e-11
rs12694846	G	A	0.115366	0.0136242	0.2593	20883	2.50092e-17
rs17622378	G	A	0.190197	0.0120781	0.4186	20883	7.17133e-56
rs181826	A	C	0.0995948	0.0127047	0.6266	20883	4.53419e-15
rs9264942	C	T	0.150794	0.0128298	0.3529	20883	6.77798e-32
rs1847472	A	C	-0.0853854	0.0132299	0.3421	20883	1.08971e-10
rs212388	T	C	-0.102377	0.0124319	0.6043	20883	1.79515e-16
rs7786444	T	C	0.112085	0.0183382	0.1163	20883	9.83354e-10
rs11793497	G	A	0.168922	0.0121801	0.423	20883	9.80393e-44
rs303429	T	C	0.0762756	0.0124275	0.5997	20883	8.37568e-10
rs11236797	A	C	0.180737	0.0120572	0.4444	20883	8.53886e-51
rs6561151	A	G	0.147148	0.0142318	0.2235	20883	4.6752e-25
rs72727394	T	C	0.103233	0.0149661	0.2007	20883	5.28202e-12
rs6500315	G	A	0.145539	0.0146056	0.7753	20883	2.17721e-23
rs4795397	G	A	0.132338	0.0120311	0.4713	20883	3.83619e-28
rs7236492	T	C	-0.0996611	0.017342	0.1537	20883	9.09452e-09
rs2024092	A	G	0.147664	0.0143378	0.2162	20883	7.12525e-25
rs17694108	A	G	0.0795895	0.0134523	0.2797	20883	3.29018e-09
rs727563	T	C	-0.0921252	0.014461	0.7973	20883	1.88274e-10
rs10800309	G	A	-0.0904086	0.0126389	0.6578	20883	8.47813e-13
rs12411259	A	G	0.134364	0.0137443	0.2401	20883	1.42758e-22
rs13407913	G	A	0.114508	0.0119519	0.4306	20883	9.63607e-22
rs11691685	G	A	-0.157687	0.0233162	0.08024	20883	1.35176e-11
rs7438704	G	A	0.0839019	0.0126601	0.6435	20883	3.41979e-11
rs7711427	C	A	0.24803	0.0124713	0.613	20883	5.16535e-88
rs1267501	C	T	0.0871787	0.0151984	0.8106	20883	9.69059e-09
rs6456426	A	C	-0.0991795	0.0119962	0.4984	20883	1.3671e-16
rs438475	A	G	0.159076	0.0172814	0.1322	20883	3.41507e-20
rs11152949	G	A	0.133849	0.0128549	0.3195	20883	2.17921e-25
rs9491892	G	T	0.137869	0.0163762	0.1496	20883	3.80102e-17
rs7848647	C	T	0.141308	0.0129961	0.6746	20883	1.54846e-27
rs61839660	T	C	0.148159	0.0203346	0.08983	20883	3.19227e-13
rs12766391	A	G	0.18718	0.0122458	0.3906	20883	9.59401e-53
rs34787213	T	C	-0.14973	0.0183059	0.1401	20883	2.85496e-16
rs559928	C	T	0.099124	0.0158237	0.8128	20883	3.74524e-10
rs28999107	T	G	0.0856594	0.0126539	0.4387	20883	1.2933e-11
rs76906269	G	A	0.394341	0.0370279	0.01883	20883	1.74703e-26
rs915286	A	G	0.066645	0.0119709	0.5488	20883	2.5875e-08
rs17293632	T	C	0.128384	0.0139602	0.2364	20883	3.69828e-20
rs640466	C	T	-0.0758092	0.0124963	0.3739	20883	1.30704e-09
rs516246	T	C	0.114576	0.0123121	0.4652	20883	1.3277e-20
rs6111031	T	C	-0.282366	0.018121	0.1591	20883	9.60727e-55
rs6062496	A	G	0.120078	0.0124099	0.5694	20883	3.81593e-22
rs7608910	G	A	0.120609	0.0121405	0.3909	20883	2.94917e-23
rs1517352	C	A	0.0800097	0.0124517	0.6048	20883	1.31362e-10
rs6738490	C	T	0.226164	0.0120892	0.5274	20883	4.25794e-78
rs3197999	A	G	0.155114	0.0128775	0.2812	20883	2.05211e-33
rs34804116	A	C	-0.0939086	0.0126747	0.3867	20883	1.27145e-13
rs1363907	A	G	0.102575	0.0125984	0.4212	20883	3.89135e-16
rs56163845	G	A	-0.091908	0.0134853	0.3096	20883	9.3994e-12
rs9457247	T	C	0.123663	0.0124045	0.5398	20883	2.07922e-23
rs1456896	T	C	0.0977081	0.0131392	0.6894	20883	1.03467e-13
rs2395022	C	A	-0.177152	0.0281553	0.95885	20883	3.1348e-10
rs921720	G	A	0.118254	0.0123632	0.6188	20883	1.12254e-21
rs6651252	C	T	-0.149029	0.0183017	0.13	20883	3.86011e-16
rs10758669	A	C	-0.14975	0.012299	0.6504	20883	4.18504e-34
rs2790241	T	G	-0.0968433	0.0154101	0.2195	20883	3.29079e-10
rs11175963	T	C	-0.157847	0.0240031	0.07155	20883	4.83059e-11
rs3184504	C	T	-0.067651	0.0119969	0.5074	20883	1.71017e-08
rs9554587	G	A	-0.0951561	0.0146501	0.2242	20883	8.28896e-11
rs7194886	T	C	-0.226986	0.0121749	0.4357	20883	1.4184e-77
rs2847278	T	C	-0.167426	0.0159039	0.841	20883	6.46398e-26
rs1297258	T	C	-0.127246	0.0122169	0.4249	20883	2.10523e-25
rs7517847	G	T	-0.335814	0.0124758	0.4352	20883	1.37721e-159
rs17391694	T	C	-0.119051	0.0199954	0.1226	20883	2.61818e-09
rs2641348	G	A	-0.121336	0.0198422	0.1077	20883	9.65162e-10
rs2488389	A	G	0.112584	0.014511	0.2092	20883	8.59409e-15
rs780094	C	T	-0.116483	0.0120611	0.6051	20883	4.55722e-22
rs6740462	A	C	0.099737	0.0141387	0.7378	20883	1.7362e-12
rs13001325	T	C	-0.122687	0.0125708	0.3757	20883	1.67687e-22
rs11713774	C	T	0.132662	0.0171654	0.1427	20883	1.08868e-14
rs6827756	C	T	-0.0789645	0.0125632	0.6251	20883	3.27002e-10
rs3776414	G	T	0.0888353	0.012297	0.3756	20883	5.04313e-13
rs71624119	A	G	-0.0923221	0.0149485	0.2422	20883	6.574e-10
rs7773324	A	G	0.078744	0.012909	0.6002	20883	1.06106e-09
rs6908425	C	T	0.103988	0.0150464	0.7843	20883	4.80839e-12
rs3129871	C	A	-0.087922	0.0130803	0.6601	20883	1.79556e-11
rs3801810	A	G	0.105079	0.01402	0.2337	20883	6.63285e-14
rs2538470	G	A	-0.0749643	0.0122847	0.6378	20883	1.04597e-09
rs34779708	G	T	0.134457	0.0123872	0.3512	20883	1.89714e-27
rs2227551	T	G	0.0994456	0.0137489	0.7288	20883	4.72389e-13
rs9594766	A	G	-0.0735547	0.0121434	0.5294	20883	1.38526e-09
rs1646019	T	C	-0.111379	0.013383	0.303	20883	8.61787e-17
rs2270395	T	C	0.124328	0.0144786	0.7616	20883	8.92689e-18
rs11117431	G	A	-0.14927	0.0164404	0.1978	20883	1.09094e-19
rs12949918	C	T	-0.104177	0.0123587	0.4185	20883	3.47376e-17
rs6074022	T	C	-0.0963211	0.0137745	0.7497	20883	2.6965e-12
rs259964	G	A	-0.0713342	0.0119064	0.5414	20883	2.08238e-09
rs2284553	G	A	0.103192	0.0123247	0.5904	20883	5.626e-17
rs36016881	G	A	-0.108961	0.0170379	0.1754	20883	1.60313e-10
rs12131796	A	G	-0.149913	0.0137993	0.2804	20883	1.71396e-27
rs3024505	A	G	0.165311	0.0159634	0.1573	20883	3.94548e-25
rs77981966	T	C	0.182656	0.0222451	0.07271	20883	2.1923e-16
rs35320439	C	T	0.0840555	0.0137546	0.3104	20883	9.89464e-10
rs79980175	C	A	-0.134258	0.0182147	0.136	20883	1.69551e-13
rs4703855	T	C	-0.073261	0.0132248	0.2998	20883	3.03054e-08
rs6556417	G	A	0.155097	0.0172125	0.8404	20883	2.04644e-19
rs7015630	C	T	-0.0842498	0.0137523	0.2657	20883	8.99974e-10
rs1250573	A	G	-0.141693	0.0134477	0.3155	20883	5.85733e-26
rs7085798	A	C	-0.174348	0.0120372	0.5176	20883	1.52651e-47
rs12796489	A	C	-0.79177	0.0526931	0.02286	20883	4.95564e-51
rs7969592	G	A	-0.0731898	0.011991	0.4746	20883	1.03612e-09
rs1569328	T	C	-0.109215	0.0167191	0.1702	20883	6.47441e-11
rs11159833	T	C	0.155227	0.0207601	0.08681	20883	7.59277e-14
rs26528	C	T	0.119845	0.0122466	0.4576	20883	1.2933e-22
rs9889296	A	G	-0.143097	0.0137815	0.2723	20883	2.95665e-25
rs1292053	G	A	0.0911854	0.0118917	0.442	20883	1.74703e-14
rs35164067	A	G	-0.143373	0.015563	0.2039	20883	3.18787e-20
rs8127691	C	T	-0.123357	0.0121887	0.6132	20883	4.4761e-24
rs2413583	T	C	-0.210407	0.0168361	0.1654	20883	7.72147e-36

## Sheet: replication CD snp
SNP	effect_allele	other_allele	beta	se	eaf	pval	samplesize
rs1728918	G	A	-0.116004	0.0167592	0.701	4.85624e-16	30740
rs7608910	G	A	0.122218	0.01677	0.394	6.91672e-19	30740
rs12994997	A	G	0.209981	0.0167115	0.523	4.14381e-70	30740
rs11741861	G	A	0.280657	0.0288799	0.093	2.94103e-37	30740
rs2489623	C	A	0.0741849	0.01653	0.516	1.09901e-09	30740
rs212388	T	C	-0.0998453	0.01674	0.59	3.03669e-14	30740
rs10486483	A	G	0.0852598	0.0191201	0.247	2.558e-08	30740
rs1734907	G	A	-0.149282	0.0225695	0.851	1.67302e-13	30740
rs10781499	A	G	0.189794	0.0167295	0.412	3.48498e-48	30740
rs10761659	G	A	0.185125	0.0166999	0.543	6.36942e-46	30740
rs1870136	T	C	-0.148616	0.0233899	0.295	1.30599e-10	30740
rs11227332	G	A	0.110647	0.0209399	0.194	2.62198e-09	30740
rs630923	A	C	-0.08534	0.0193803	0.154	7.07099e-09	30740
rs2029923	A	C	-0.0843411	0.0167699	0.588	1.74201e-10	30740
rs12942547	G	A	-0.107697	0.01686	0.42	3.33964e-17	30740
rs8107703	A	G	-0.121332	0.0368902	0.946	4.00599e-08	30740
rs516246	T	C	0.101654	0.0164209	0.483	1.00392e-15	30740
rs2284553	G	A	0.116759	0.01704	0.599	2.13796e-16	30740
rs3197999	A	G	0.150143	0.01786	0.296	5.3064e-29	30740
rs6837335	G	A	0.0825124	0.01738	0.647	1.75102e-08	30740
rs9358372	A	G	-0.101654	0.0170401	0.621	8.66363e-14	30740
rs9466097	T	C	-0.0901435	0.0165198	0.469	1.43913e-11	30740
rs6651252	C	T	-0.170551	0.0252898	0.135	1.4471e-16	30740
rs12722515	A	C	-0.118108	0.0234298	0.151	3.75604e-10	30740
rs4409764	G	T	-0.167825	0.0165814	0.509	1.79597e-41	30740
rs2155219	T	G	0.175306	0.0166013	0.509	9.56313e-36	30740
rs3764147	G	A	0.1441	0.0191399	0.248	2.18776e-21	30740
rs9557195	C	T	-0.11205	0.0200802	0.228	1.35301e-12	30740
rs194749	C	T	0.0843411	0.01959	0.226	2.69898e-10	30740
rs529866	T	C	-0.157707	0.02129	0.197	1.72982e-16	30740
rs743479	T	C	-0.101654	0.0168101	0.617	1.75509e-20	30740
rs17391694	T	C	-0.12613	0.0262201	0.111	2.95897e-09	30740
rs6679677	A	C	-0.179605	0.0297101	0.0929	2.02488e-15	30740
rs11264355	G	C	0.0601539	0.01884	0.251	6.95505e-09	30740
rs10495903	T	C	0.10616	0.02404	0.13	8.02786e-12	30740
rs13126505	A	G	0.158712	0.0322494	0.0964	2.33201e-10	30740
rs11742570	C	T	0.258123	0.01727	0.605	1.80801e-82	30740
rs10065637	T	C	-0.116871	0.0204998	0.227	3.68299e-12	30740
rs7702331	G	A	-0.0843603	0.0176704	0.379	5.63197e-10	30740
rs17695092	G	T	-0.0910194	0.0186401	0.297	4.68403e-09	30740
rs1819333	G	T	-0.109815	0.0166896	0.477	6.75927e-21	30740
rs7015630	C	T	-0.0726782	0.0190396	0.261	1.41599e-08	30740
rs1042058	C	T	0.08534	0.01691	0.592	5.93335e-11	30740
rs2790216	A	G	-0.0737542	0.0204302	0.222	8.06808e-09	30740
rs1250546	G	A	-0.121377	0.0168794	0.396	3.1463e-18	30740
rs11564258	A	G	0.380489	0.0507692	0.0252	6.3797e-29	30740
rs16967103	C	T	0.0843411	0.0205299	0.203	3.88401e-09	30740
rs17293632	T	C	0.0934903	0.0190492	0.235	5.9676e-16	30740
rs26528	C	T	0.125751	0.01667	0.451	9.65384e-22	30740
rs2945412	A	G	0.128743	0.0168408	0.587	8.67761e-17	30740
rs3091316	A	G	-0.154084	0.01879	0.278	1.22405e-26	30740
rs6142618	G	A	0.084578	0.0166399	0.564	2.30399e-09	30740
rs1569723	A	C	-0.124869	0.01866	0.741	9.94947e-14	30740
rs6062504	G	A	0.117771	0.0181199	0.684	2.45301e-19	30740
rs2266959	T	G	0.117783	0.0206701	0.186	3.89404e-16	30740
rs7532161	G	A	0.139837	0.0167202	0.576	1.90195e-23	30740
rs11209026	A	G	-0.863698	0.0418	0.067	1.02094e-146	30740
rs10800309	G	A	-0.0953102	0.017441	0.668	6.38263e-12	30740
rs9286879	G	A	0.117783	0.0190299	0.249	5.52459e-22	30740
rs10127727	A	G	0.0953102	0.0194619	0.241	6.51493e-09	30740
rs3024505	A	G	0.151003	0.0220815	0.16	2.48028e-19	30740
rs6545800	T	C	0.130151	0.0165888	0.445	6.14045e-16	30740
rs1517352	C	A	0.0897059	0.01704	0.6	1.92899e-10	30740
rs6879495	T	C	0.0978334	0.0169299	0.531	4.53106e-13	30740
rs7725810	C	T	0.0953102	0.0166699	0.43	1.45814e-12	30740
rs1363907	A	G	0.0685928	0.0167894	0.411	5.61436e-13	30740
rs2188962	T	C	0.202124	0.0167599	0.425	1.3471e-52	30740
rs9313808	G	A	0.130337	0.0227201	0.836	4.88427e-17	30740
rs9265882	C	T	0.130151	0.01832	0.336	5.58085e-26	30740
rs1847472	A	C	-0.0812101	0.01746	0.345	1.573e-10	30740
rs13204742	T	G	0.159565	0.0243093	0.124	8.38108e-15	30740
rs4246215	T	G	0.107059	0.0174916	0.338	1.92486e-15	30740
rs6500315	G	A	0.151288	0.02014	0.766	5.41751e-23	30740
rs907092	A	G	0.143234	0.0164705	0.464	2.68596e-25	30740
rs2823286	A	G	-0.168537	0.01846	0.292	4.63127e-28	30740
rs2413583	T	C	-0.221021	0.0228799	0.167	4.3451e-31	30740
rs3897478	C	T	-0.149429	0.0270998	0.109	1.97106e-11	30740
rs2488389	A	G	0.115113	0.0199097	0.22	8.45474e-13	30740
rs7554511	A	C	-0.142947	0.01874	0.275	7.80908e-19	30740
rs917997	C	T	-0.128393	0.0191517	0.769	3.12392e-20	30740
rs2162480	T	C	0.0861777	0.0166793	0.42	6.67421e-11	30740
rs4256159	T	C	0.143234	0.0230994	0.14	9.00326e-15	30740
rs4145717	T	G	0.0880109	0.0173305	0.331	3.14196e-11	30740
rs6863411	T	A	0.0955202	0.0171699	0.63	3.58839e-14	30740
rs6568421	G	A	0.130151	0.0179901	0.301	8.23569e-20	30740
rs864745	C	T	-0.0839275	0.0165598	0.503	3.64704e-09	30740
rs1456896	T	C	0.101037	0.0180305	0.688	7.27445e-15	30740
rs921720	G	A	0.107363	0.0171498	0.609	8.30424e-20	30740
rs10758669	A	C	-0.164667	0.0171001	0.651	1.44411e-31	30740
rs4246905	C	T	0.135934	0.0185901	0.709	6.22444e-26	30740
rs11010067	G	C	0.14583	0.0171	0.346	2.49287e-25	30740
rs2227564	C	T	0.0970617	0.0190101	0.77	6.75196e-10	30740
rs11177083	T	C	-0.0776373	0.0166301	0.47	1.13799e-08	30740
rs8014798	A	C	0.1441	0.0287306	0.0881	1.53285e-12	30740
rs1292053	G	A	0.0925792	0.0165198	0.446	8.84504e-13	30740
rs1893217	G	A	0.168054	0.0220703	0.157	3.04789e-25	30740
rs2024092	A	G	0.144966	0.0196706	0.215	8.26228e-22	30740
rs11879191	A	G	-0.133874	0.0209302	0.203	1.77992e-17	30740
rs17694108	A	G	0.0870947	0.0182905	0.282	4.091e-09	30740
rs259964	G	A	-0.0934903	0.016581	0.536	3.86723e-11	30740
rs714027	G	A	-0.079735	0.0165305	0.54	2.8847e-12	30740
