# Supplementary material for: Mendelian randomization study of inflammatory bowel disease and bone mineral density
Source: BMC Med. 2020 Nov 10;18:312. doi: 10.1186/s12916-020-01778-5 (PMC7654011; doi:10.1186/s12916-020-01778-5)
Supplement: Supplementary file 2 — Additional file 2: Table S1. MR estimates from different methods of assessing the causal effect of IBD on BMDs step by step. Table S2. MR estimates from different methods of assessing the causal effect of UC on BMDs step by step. Table S3. MR estimates from different methods of assessing the causal effect of CD on BMDs step by step. [file 12916_2020_1778_MOESM2_ESM.zip]

Archive with 3 entries (3 files):
- Additional File2 Table S1R2.docx
- Additional File2 Table S2R2.docx
- Additional File2 Table S3R2.docx
